# Supplementary material for: Methylation and protein expression of DNA repair genes: association with chemotherapy exposure and survival in sporadic ovarian and peritoneal carcinomas
Source: Mol Cancer. 2009 Jul 14;8:48. doi: 10.1186/1476-4598-8-48 (PMC2719582; doi:10.1186/1476-4598-8-48)
Supplement: Additional file 1 — Table S1. Clinical and molecular data for all paired primary and recurrent carcinomas [file 1476-4598-8-48-S1.xls]

## Sheet: Sheet1
Disease	Case	DOB	Age	Cancer	Stage	Histol	Grade	Date of	Interval since	Father's Name	Status	Chemotherapy	Response	Platinum	Overall	acc #	BRCA1	FANCF	MLH1	BRCA1	BRCA2	Tumor		MLHLow tumor	MLH1
Status	Number		at Surgery	Site				Surgery or Biopsy	chemo (months)			Regimen Post Bx	to chemo	Status	Survival (months)		Meth	Meth	Meth	Protein	Protein	Score		score	Protein
Primary	1	1930-08-16	66	ovary	IIIC	serous	3	1997-06-04		Troy		carbo/taxol	CR	refractory	47	103-00	U	U	U	Normal	Intermed.	Low	edge Normal, inner 0, tube epi 4		Normal
Recurrent		1930-08-16	67					1997-11-04	0			topotecan	CR	refractory						Normal	Normal	Normal			Normal
Primary	2	2018-01-17	80	peritoneal	IIIC	serous	3	1998-06-10		George		carbo/taxol	CR	sensitive	38	111-00	U	U	U	Normal	Normal	4			Normal
Recurrent		2018-01-17	80					1998-12-20	0			carbo/taxol	CR	sensitive						Normal	Low	4			Normal
Primary	3	2027-02-08	70	ovary	IIIC	serous	3	1997-09-24		Oscar		carbo/taxol/VP16	CR	sensitive	58		U	U	U	Normal	Normal	4			Normal
Recurrent		2027-02-08	71					1998-05-01	0			carbo/taxol	CR	sensitive						Low	Low	4	few tumor cells		Normal
Primary	4	1957-03-10	42	ovary	IIIC	serous	3	1999-09-16				carbo/taxol/gemcitabine	CR	sensitive	18					Normal	Normal	4			Normal
Recurrent		1957-03-10	43					2000-07-25	6	unk		doxil	PD	resistant			U	U	U	Normal	Intermed.	Normal			Normal
Primary	5	1942-05-01	59	ovary vs	IIIC	serous	3	2002-02-07				carbo/taxol	CR	refractory	40				U	Normal	Low	4			Normal
Recurrent		1942-05-01	60	tubal				2002-12-03	5			cisplatin + radiation	PD	resistant						Low	Low	4			Normal
Recurrent		1942-05-01	61					2003-10-24	5			none	PD	resistant						Normal	Normal	4			Normal
Primary	6	1937-11-21	65	ovary	IV	carcinoma	3	2002-09-16				carbo/taxol	CR	sensitive	63					Normal	Normal	Normal			Normal
Primary*		1937-11-21	65					2002-12-17	0			doxil	CR	sensitive						Normal	Normal	Normal			Normal
Primary	7	1936-03-22	59	peritoneal	IV	serous	1 to 2	1995-12-05				carbo/taxol	CR	refractory	72					Intermed.	Low	Normal			Normal
Recurrent		1936-03-22	60					1996-07-30	2			adriamycin/cytoxan	CR	refractory						Normal	Low	4			Normal
Primary	8	1941-09-08	56	ovary	IV	serous	3	1998-03-24				carbo/taxol x 6	CR	sensitive	51					Low	Low	Intermed.			Intermed.
Recurrent		1941-09-08	57					1998-09-01	0			autologous stem cell tx	CR	sensitive						Low	Normal	4			Normal
Primary	9	2026-12-17	71	ovary	IV	serous	2	1998-09-14				carbo/taxol	CR	refractory	40					Low	Low	0			Low
Recurrent		2026-12-17	72					1999-06-21	6			weekly taxol	PR	refractory						Normal	Normal	Low			Low
Primary	10	2027-09-30	69	peritoneal	IIIC	serous	3	1997-07-31				carbo/taxol	CR	refractory	53					Intermed.	Low	Normal.5		4	Normal
Recurrent		2027-09-30	70					1998-03-30	0			carbo/taxol	PD	resistant						Low	Low	4			Normal
Primary	11	1932-07-09	62	ovary	IIIC	serous	3	1994-10-20				carbo/taxol	CR	sensitive	41					Intermed.	Low	4		Low+ (understained)	Normal
Recurrent		1932-07-09	63					1995-06-13	0			n/a	n/a	n/a						Intermed.	Normal	4		Normal (4)	Normal
Primary	12	1933-04-28	66	ovary	IIIC	serous	3	1999-10-25				carbo/taxol	PR	refractory	30					Intermed.	Low	Intermed.		Low	Low
Recurrent		1933-04-28	67					2000-04-17	0			n/a	PD	resistant						Low	Normal	4			Normal
Primary	13	1949-08-31	47	ovary	IIIC	endometrioid	3	1998-05-13				carbo/taxol	CR	sensitive	56					Intermed.	Low	Intermed.			Intermed.
Recurrent		1949-08-31	48					1999-02-18	0			taxol, VP-16	CR	sensitive						Normal	Normal	4	good picture	4	Normal
Primary	14	2019-03-11	79	peritoneal	IIIC	serous	3	1998-11-18		unk		carbo/taxol	CR	refractory	22	128-00	U	U	U	Normal	Normal	Low		0	Low
Recurrent		2019-03-11	81					2000-08-08	0			taxol	PD	refractory						Intermed.	Low	Normal			Normal
Primary	15	2027-01-03	71	ovary	IIIC	serous	3	1998-08-11				carbo/taxol	PR	refractory	17					Low	Normal	Normal			Normal
Recurrent		2027-01-03	72					1999-10-31	0			weekly taxol	PD	refractory						Normal	Low	4			Normal
Recurrent		2027-01-03	73					1999-12-31	0			none	PD	refractory						Intermed.	Normal	Normal			Normal
Primary	16	1930-01-12	67	ovary	IIIC	carcinosarcoma	3	1998-08-10				carbo/taxol	CR	sensitive	49					Intermed.	Intermed.	Normal			Normal
Recurrent		1930-01-12	70					2001-07-19	6			adriamycin/ifosfamide	PR	refractory						Normal	Low	4,Normal	A8,A5		Normal
Recurrent		1930-01-12	71					2002-03-14	0			carbo/taxotere	PD	resistant						Low	Normal			4	Normal
Recurrent	17	1969-03-22	27	ovary	NA	mucinous	2 to 3	1997-03-03				cisplat/taxol	PD	resistant	67					Normal	Low	Normal			Low
Recurrent		1969-03-22	28					1997-06-12	0			none	PD	resistant						Normal	Low	Intermed.	repeat	0 (pos endothel)	Low
Primary	18	2027-08-27	73	ovary	IIIC	transitional	3	2000-08-24		unk		carbo/taxol	CR	sensitive	31		U	U	U	Low	Normal	Low	good picture		Low
Recurrent		2027-08-27	73					2001-01-18	0			carbo/taxol	CR	sensitive						Intermed.	Normal	Normal			Normal
Primary	19	1948-08-14	53	ovary	IIIC	carcinosarcoma	3	2001-08-20				carbo/taxol	CR	sensitive	53			U	U	Normal	Low	sarc 4/carcinLow			Normal
Recurrent		1948-08-14	55					2003-12-11	0		post?	carbo/taxotere	CR	sensitive						Normal	Normal				Normal
Primary	20	1952-09-11	47	peritoneal	IIIC	serous	2	1999-10-12				carbo/taxol/doxil	CR	sensitive	38					Normal	Normal	4			Normal
Recurrent		1952-09-11	48					2001-03-23	12			carbo/taxol	SD	refractory						Normal	Low	Normal	repeat	Intermed.	Normal
Recurrent		1952-09-11	48					2001-05-23	0			carbo/taxol	PD	resistant						Normal	Normal	Normal	repeat	4	Normal
Recurrent		1952-09-11	49					2001-08-27	0			carbo/taxol	PD	resistant						Normal	Normal	Normal			Normal
Primary	21	1938-12-03	62	ovary	IC	mucinous	2	1998-11-23				carbo/taxol, weekly taxol	CR	sensitive	30					Normal	Normal	Normal			Normal
Recurrent		1938-12-03	62					2001-06-19	23			carbo/taxol	PD	resistant						Normal	Normal	4			Normal
Recurrent		1938-12-03	62					2001-08-13	0			none	PD	resistant						Normal	Intermed.	Normal			Normal
Primary	22	1936-06-24	62	ovary	IIIC	serous	3	1998-10-21		unk		carbo/taxol	CR	sensitive	96	119-00	U	U	U	Low	Low	4			Normal
Recurrent		1936-06-24	62					1999-05-11	0			topotecan	CR	sensitive						Low	Normal	4			Normal
Recurrent		1936-06-24	64					2001-05-15	18	unk		carbo/taxotere	PD	resistant		119-00	U		U	Normal	Intermed.	Low			Low
Primary	23	1935-02-02	59	ovary	IIIC	serous	3	1994-07-20				carbo/taxol	CR	sensitive	50					Intermed.	Normal	Intermed.			Intermed.
Recurrent		1935-02-02	60					1995-01-18	0			carbo/taxol	PD	resistant						Low	Low	Normal			Normal
Recurrent		1935-02-02	66					1997-02-11	19			weekly taxol	PD	resistant			U	U	U	Normal	Low	Normal			Normal
Primary	24	1953-09-23	44	ovary(rec)	IIIC	serous	3	1998-04-21		unk	post	carbo/taxol, then melphalan and stem cell tx	CR	sensitive	85		U	U	U	Normal	Normal	4			Normal
Recurrent		1953-09-23	48					2001-09-05	11		post	gemcitabine	CR	sensitive						Normal	Normal	4			Normal
Recurrent		1953-09-23	50					2003-09-26	6			radiation	PD	refractory						Low	Low	Normal			Normal
Primary	25	1946-06-05	51	ovary	IIIB	serous	3	1998-03-25		William		carbo/taxol	CR	sensitive	56	100-00	U	U	U	Intermed.	Intermed.	4		4	Normal
Recurrent		1946-06-05	54					2000-10-11	27			carbo/taxotere	CR	refractory						Intermed.	Low	4			Normal
Primary	26	1944-01-08	56	ovary	IIIC	serous	3	2000-03-09		unk	post	carbo/taxol	CR	sensitive	106+		U	U	U	Intermed.	Low	Intermed.	60%0-Low, 40%Normal		Intermed.
Recurrent		1944-01-08	58					2002-08-19	25		post	carbo/taxol	CR	sensitive						Normal	Intermed.	Intermed.			Intermed.
Primary	27	1938-01-15	62	ovary	IIIC	carcinoma	3	2000-09-25			post	carbo/taxol	CR	sensitive	54					Intermed.	Intermed.	Normal			Normal
Recurrent		1938-01-15	65					2003-07-10	18		post	carboplatin and radiation	PD	resistant						Normal	Normal				Normal
Primary	28	2029-04-11	68	ovary	IIIC	serous	3	1997-04-14				carbo/taxol	CR	sensitive	45					Normal	Normal	Normal			Normal
Recurrent		2029-04-11	69					1998-06-08	8	Lyle Lavern Shaw		n/a	n/a	na			U	U	U	Intermed.	Intermed.	4			Normal
Primary	28	1951-11-29	48	ovary	IC	serous with	3	2000-02-16		unk	pre	carbo/taxol	CR	sensitive	47		U	U	U	Normal	Normal	4			Normal
Recurrent		1951-11-29	50			focal clear cell		2002-05-30	22	unk	post	carbo/taxotere	PD	resistant						Normal	Normal	4			Normal
Primary	30	1944-12-17	54	ovary	IIIB	serous	2	1998-09-15		unk		carbo/taxol	CR	sensitive	124+		U	U	U	Normal	Normal	4			Normal
Recurrent		1944-12-17	57					2002-07-01	29			carbo/taxol	CR	sensitive					U	Normal	Low	4			Normal
Primary	31	1955-12-08	37	ovary	IIIC	serous	1	1993-09-07				carbo/cytoxan x 6, taxol x 6	CR	sensitive	87					Low	Normal	Low to Intermed.			Intermed.
Recurrent		1955-12-08	42					1996-07-09	21	Job		carbo/cytoxan	PD	resistant			M	U	U	Intermed.	Intermed.	Intermed.			Intermed.
	* post neoadjuvant chemotherapy

## Sheet: Sheet2
need BRCA2 staining	Need BRCA1 staining	Need MLH1 staining	best block
98-23861			AFS1
98-07770			A1
02-26576			A3 or A1
03-23100			B3
02-20418			A1
02-27762			F1>B1
99-12898			C1
98-05409			N1
95-07336			H1
00-16875			C2
99-21778			A7
00-00008			A3
01-14544			A5 or A8
97-09299			A1
01-01314			W1
03-26642	03-26642	03-26642	ordered blocks 2/6/08
01-06270			B4
01-10976			A1
01-17050			A11
01-10278			A2
95-00696			E1
97-02260			E1
01-18891			D1
03-20790			B1, C1, or B5
00-21757			D3
02-18265			C1
03-14868			A1
02-14756			B1
93-12898			A3
03-01070			A1
00-20206			D1 >CFS!
03-04746			A2
98-03897			L1
02-13478			A2
02-27674			F1
98-00609			S1
03-11746			B1
98-14888			A1
Repreat BRCA1
99-19721			A8
00-15817			C1
98-15003			E3
99-21778			A4
98-06824			A1
01-18891			C6
